# Supplementary material for: A Nanoparticle-Based Strategy to Stabilize 5-Azacytidine and Preserve DNA Demethylation Activity in Human Cardiac Fibroblasts
Source: Pharmaceutics. 2026 Jan 9;18(1):88. doi: 10.3390/pharmaceutics18010088 (PMC12845215; doi:10.3390/pharmaceutics18010088)
Supplement: Supplementary file 1 [file pharmaceutics-18-00088-s001.zip]

Archive with 1 entries (1 files):
- pharmaceutics-4050693-supplementary.pdf
